# Supplementary material for: YAP and TAZ protect against white adipocyte cell death during obesity
Source: Nat Commun. 2020 Oct 28;11:5455. doi: 10.1038/s41467-020-19229-3 (PMC7595161; doi:10.1038/s41467-020-19229-3)
Supplement: Supplementary file 3 — Source Data [file 41467_2020_19229_MOESM3_ESM.xlsx]

## Sheet: Fig. 1b
	lean				obese
N>C	N=C	N<C		N>C	N=C	N<C
28.7927	49.2878	21.9195		79.4048	15.8333	4.7619
24.1799	62.4868	13.3333		88.6539	6.69872	4.64744
16.2698	57.2129	26.5173		78.3135	10.1587	11.5278
29.1447	51.2427	19.6126		74.1207	17.8002	8.07913
10.5289	71.5903	17.8808		75.9148	15.4483	8.63687

## Sheet: Fig. 1c
					lean									obese
AmotL2	0.449241	2.18186	0.237427	0.581381	0.98456	0.746157	1.8629	0.957639		0.750614	6.80286	5.92224	2.15269	1.67962	1.81269	9.24155	8.98884	0.938309	1.29966
Ctgf	0.947457	0.72806	2.73612	0.376503	0.438526	1.80342	0.883153	0.087215		6.92463	3.8684	4.86263	2.20647	1.67057	2.29794	7.67593	0.469873	0.496664	1.0142
Cyr61	0.813436	0.728046	0.967344	0.413642	0.899036	3.33215	0.70537	0.145235		1.53519	4.22479	5.34582	2.35939	2.22339	0.185921	1.05904	6.74006	3.61191	4.54022
Lats2	0.290864	1.47265	0.489172	0.225318	0.373721	2.88792	1.67021	0.59051		0.721529	2.14225	7.72283	0.373487	0.450859	0.316603	6.68416	8.6383	4.66135	5.10088
Yap	0.769141	1.70683	0.796265	0.389305	0.126654	1.21333	1.43294	1.56805		0.151769	2.37833	2.77012	0.353541	0.32933	0.388936	0.019608	1.21218	4.68356	1.10008
Taz	3.39003	0.406492	0.616126	0.14209	0.148124	0.867465	2.36998	0.062279		0.152288	0.969203	1.8466	0.372386	0.912849	0.466015	0.531613	5.09276	0.135696	0.053232

## Sheet: Fig. 1e
vWAT					sWAT
SD		HFD			SD		HFD
N>C	N=C	N>C	N=C		N>C	N=C	N>C	N=C
17.9487	82.0513	76.1905	23.8095		30.4	69.6	57.1	42.9
19.5122	80.4878	89.2857	10.7143		21.05	78.9	60.9	39.1
23.0769	76.9231	87.8788	12.1212		28.6	71.4	68	32

## Sheet: Fig. 1f
	SD							HFD
AmotL2	0.29806	1.09709	2.25586	0.372078	1.06709	0.909834		1.25151	2.27155	1.5408	1.79462	1.8579	1.63998
Cyr61	0.263801	1.45148	2.68984	0.181434	0.67246	0.740987		2.11041	2.84321	2.59822	3.04728	4.49251	2.98457
Lats2	0.616184	1.02203	1.33926	0.587	1.29364	1.1419		1.52778	2.25235	1.69517	2.64164	2.01591	2.1606
Yap	0.401395	1.48771	1.48771	0.595881	1.05929	0.968011		0.988351	1.14321	0.954684	1.08155	1.2168	1.08155
Taz	0.396153	1.2871	1.74609	0.522727	1.01686	1.03106		1.30507	1.50956	1.35109	1.84565	1.48878	1.50956

## Sheet: Fig. 2a
age (weeks)	WT										iAd-Yap/Taz-KO										iAd-Taz-KO									iAd-Yap-KO
6	17.5	16.5	18	19.4	18.9	17.8	22.1	21.5	19.8		16.1	17	18.4	18.5	16.1	16.9	14.6	16.8	18.6		19.8	21.3	19.7	20.1	22.3	21.2				23.4	22.6	21.8	22.3	22	20.7	20
7	18.4	18.5	19.2	21	19.9	19.1	22.8	21.8	20		19.6	19.2	20.8	20.6	18.4	20.1	18	19.2	20.8		20.6	22.7	21.6	21.7	24.4	22.3				23.9	22.6	22.9	22.5	22.4	20.7	20
8	21.6	20.9	21.7	23.5	20.9	19.9	24	21.6	20.9		21.2	21.3	24	23.3	18.8	22.4	18.6	21.4	24.5		22.7	24.5	24.6	24.2	25	23.5				24.6	23.1	23.1	23	24.8	22.8	20.2
9	23.5	23.8	25.4	24.2	20.5	19.9	25.5	22.4	22.3		24.2	23.3	21	26.2	22.2	24.8	19.5	24.4	27.3		24.4	26.5	26.5	24.8	26	25.6				26.1	23.8	23.9	23.4	27.7	24.9	21.2
10	25.4	26.8	27.7	24.8	21.6	21.5	27.3	22.7	23.2		26.4	25.4	28.6	28.1	23.2	26.6	21.2	25.8	29.1		25.4	26.9	26.7	25.1	26.4	26.7				28.6	25.6	24.7	23.7	30	27	22.4
11	27.6	29.4	30.8	27.2	24.5	24	31	23.4	25.4		27.7	27.3	30.7	29.3	25.8	29.1	23.3	27.3	31.4		27.5	30.6	29.8	27	27.8	29.8				31.3	27.5	27.2	24.2	31.5	28.6	23.4
12	29.4	32.1	32.9	27.6	25.9	25.1	32.1	24.9	27.9		29.4	29.3	33	30.6	26.3	29.9	24.6	27.9	32.4		28.7	32.4	30.3	27.6	28.6	31.7				34.8	30.7	30.3	24.9	33.7	30.7	24.6
13	30.4	34.5	35.1	30.2	28.3	27.9	35.1	27.6	30.4		30.6	30.6	33.7	31.5	27.2	30.8	26.6	30.3	31.5		30.6	34.3	32.7	30.4	30.5	34.8				36.7	32.7	32.7	26	36	33.2	26
14	31.5	38	36.6	32.1	30.3	29.4	35.7	28.7	32.8		31.1	31.1	33.4	31.3	27.6	30.4	27.6	31.1	33		33.2	36.5	34.7	32.9	31.5	37.7				38.4	34.8	34.3	27	37.2	35.4	27.3
15	33.3	38.4	38.4	32.6	31.9	31.2	37.1	30.4	34.7		31.8	31.7	34.9	32	29.1	31.3	29.4	32.7	33.8		34.7	38.1	36.4	34.8	32.6	39.6				39.6	36.9	36	27.3	38.4	37.5	29
16	34	40.8	40	32.9	32.2	32.9	37.8	32.1	36.4		32.6	31.9	35.2	33	30.2	32.6	31.1	33.7	34.5		35.4	38.4	36.2	35.4	33.2	40.3				41.6	38.6	38.1	29.1	39.2	40	30.9
17	36.2	42.4	41.4	34.8	35.2	34.6	40.1	32.7	35.9		33.2	32.7	35.4	34.2	32.3	33.5	32.4	34.8	35.9		37.9	40.4	38.9	37.4	36.3	41.6				40.7	39	38.6	30.5	40.7	41.5	31.3
18	37.2	43.3	42.8	37.1	37.4	36.2	40.9	33.8	37		33.4	33.8	36.1	35.3	31.5	34.6	33.1	34.9	35.6		39.4	41.8	40.3	39.2	38.1	42.4				41.3	41.1	38.6	32.5	41	42.2	32.5
19	38.1	43.9	43.4	38.3	38.3	37.8	41.4	35.3	37.9		33.6	34.4	37	36	32.1	35	33.6	34.8	36.5		40.3	42.2	41.6	40.2	39.9	42.9				41.7	41.3	39.7	35.1	41.3	41	33.3
20	39.6	44.7	44.1	38.7	39.8	39.3	43.1	35.8	38.5		34.2	35	37.1	36.6	33.2	35.5	33.3	34.6	36.6		40.6	43.7	41.4	41	40.1	44				42.5	42.3	40.2	37.1	42.1	43	34.3
21	40.2	41.8	43.7	39.7	41	39.9	44	36.6	39.7		33	33.8	35.1	35	33.4	36.5	32.8	35	37.1		42	44.4	42.5	41.5	40.3	45				42.3	43	41.2	39.5	42.6	42.7	35.5

## Sheet: Fig. 2b
Time (min)	WT											iAd-Yap/Taz-KO
0	171	204	208	202	172	192	206	174	176			164	168	179	217	187	171	212	187	172
30	446	556	412	514	554	467	492	376	476			326	462	402	391	454	287	395	455	387
60	497	518	456	510	530	418	428	493	442			397	409	379	389	399	302	319	368	289
90	523	567	421	440	422	314	398	310	334			341	265	315	351	303	235	251	305	254
120	394	473	299	296	275	243	320	241	230			261	192	262	269	233	177	192	222	214

## Sheet: Fig. 2c
	vWAT										sWAT
WT	1.94	1.87	2.01	1.95	1.78	1.7	1.684	2.1			2.26	1.78	1.73	1.91	1.779	2.154	1.727	1.772
iAd-Taz-KO	1.7432	1.815	2.1028	1.7438	2.2855	1.7039					1.8761	1.9591	2.1906	1.8765	2.0393	2.0756
iAd-Yap-KO	1.795	1.866	1.785	1.691	1.8	1.9					1.996	2.187	1.575	1.97	1.853	1.99
iAd-Yap/Taz-KO	1.18	0.99	1.07	1.05	1.27	0.97	1	1.12	1.16		0.88	0.71	1	1.07	1.18	1.19	0.76	0.8	0.91

## Sheet: Fig. 2e
vWAT		sWAT
WT	iAd-Yap/Taz-KO	WT	iAd-Yap/Taz-KO
8.73	4.79	8.04	3.86
6.62	3.6	7.49	4.73
11.7	4.68	12.2	4.65

## Sheet: Fig. 2f
vWAT		sWAT
WT	iAd-Yap/Taz-KO	WT	iAd-Yap/Taz-KO
0.333333	7.33333	1	11
0.333333	2.83333	0	9
0.166667	13.8333	0	7
0.166667	10.6667	0	8

## Sheet: Fig. 2g
WT	iAd-Yap/Taz-KO
2	68
1	57
0	45
3	38

[truncated: 55 more sheets: Fig. 2h, Fig. 2k, Fig. 3a, Fig. 3b, Fig. 3c, Fig. 3d, Fig. 3e, Fig. 3g, Fig. 3h, Fig. 3i, Fig. 4a, Fig. 4b, Fig. 4c, Fig. 4d, Fig. 4g, Fig. 4h, Fig. 4j, Fig. 4k, Fig. 4l, Fig. 4m …]
